# Supplementary material for: The effect of mother’s educational status on early initiation of breastfeeding: further analysis of three consecutive Nepal Demographic and Health Surveys
Source: BMC Public Health. 2015 Oct 19;15:1069. doi: 10.1186/s12889-015-2405-y (PMC4610048; doi:10.1186/s12889-015-2405-y)
Supplement: Additional file 1: — Detail results of the hierarchical modeling using logistic regression. (XLSX 35 kb) [file 12889_2015_2405_MOESM1_ESM.xlsx]

## Sheet: Additional file
1. Association between mother’s education status and initiation of breastfeeding within one hour after birth. Hierarchical modelling by using logistic regression analysis from pooled data (NDHS 2001, NDHS 2006 and NDHS 2011)
		Model-1					Model-2					Model-3					Model-4
Characterisics		OR	95%CI		P-value		OR	95%CI		P-value		OR	95%CI		P-value		OR	95%CI		P-value
Mother's education
No education		1					1					1					1
Primary		1.38763	1.22627	1.57022	0		1.28627	1.13222	1.46128	0		1.20565	1.05372	1.37949	0.007		1.24233	1.08583	1.42138	0.002
Above secondary		2.11788	1.85854	2.41343	0		1.85569	1.62348	2.12113	0		1.56737	1.35719	1.8101	0		1.63165	1.41559	1.88069	0
Residence
Urban		1
Rural		0.892119	0.776766	1.0246	0.106
Ecological zone
Mountain		1
Hill		1.13207	0.953064	1.3447	0.157
Terai		0.973503	0.801485	1.18244	0.786
Development region
Eastern		1					1					1					1
Central		0.683818	0.585155	0.799117	0		0.745241	0.642118	0.864925	0		0.723749	0.621368	0.843	0		0.717554	0.616736	0.834852	0
Western		1.04797	0.872642	1.25853	0.615		1.08023	0.907741	1.2855	0.384		1.10192	0.921681	1.31741	0.286		1.10802	0.926014	1.32579	0.262
Mid-western		1.84287	1.5313	2.21782	0		1.96026	1.61734	2.37588	0		1.97936	1.62825	2.40618	0		1.98491	1.63395	2.41126	0
Far-western		1.87068	1.42613	2.45381	0		1.94274	1.50436	2.50886	0		1.90308	1.48485	2.4391	0		1.92048	1.48608	2.48188	0
Mother's occupation
Not working							1
Agriculture							0.97415	0.848356	1.1186	0.71
Paid Jobs							0.910392	0.728534	1.13765	0.408
Fathers education
No education							1					1
Primary							1.0836	0.958875	1.22456	0.198		1.04808	0.929271	1.18209	0.444
Above secondary							1.17173	1.03648	1.32463	0.011		1.10445	0.975408	1.25056	0.117
Don't Know							0.926604	0.59716	1.4378	0.733		0.894581	0.567736	1.40959	0.631
Ethnic group
Advantaged							1					1					1
Janajati/Newar~m							1.20866	1.04092	1.40345	0.013		1.21102	1.04497	1.40346	0.011		1.20949	1.041	1.40524	0.013
Dalit							0.960928	0.8227	1.12238	0.614		0.951238	0.811175	1.11548	0.538		0.939453	0.802915	1.09921	0.435
Madheshi and O..							0.59178	0.461379	0.759037	0		0.604307	0.476573	0.766277	0		0.599953	0.473155	0.76073	0
Wealth quintile
Poorest							1					1					1
Poorer							1.25228	1.07817	1.45451	0.003		1.20641	1.03423	1.40724	0.017		1.2104	1.03812	1.41128	0.015
Middle							1.33523	1.14175	1.5615	0		1.264	1.07555	1.48547	0.005		1.27346	1.08445	1.4954	0.003
Richer							1.31617	1.10441	1.56855	0.002		1.22928	1.03022	1.46681	0.022		1.23609	1.03564	1.47532	0.019
Richest							1.33387	1.12413	1.58274	0.001		1.23321	1.03748	1.46588	0.018		1.23672	1.03954	1.4713	0.017
Mother's age
<20 year												1
25-34 years												1.00998	0.826878	1.23362	0.922
35-49 years												0.973088	0.768612	1.23196	0.82
ANC
No ANC												1					1
1-3 visits												1.06012	0.935879	1.20084	0.358		1.06865	0.941897	1.21247	0.302
4 or more												1.30031	1.10632	1.52832	0.001		1.3198	1.11846	1.55738	0.001
Birth order
First												1					1
Second												1.29169	1.1349	1.47014	0		1.30023	1.14688	1.47409	0
Third or more												1.23972	1.08024	1.42274	0.002		1.21853	1.07963	1.37531	0.001
Size at birth
Small												1					1
Average												1.01621	0.90386	1.14252	0.788
Larger												1.13571	0.991235	1.30124	0.067
Multiple births												0.427943	0.238217	0.768773	0.005		0.421652	0.234741	0.757391	0.004
Place of delivery
Home												1					1
Health facility												1.73442	1.49612	2.01067	0		1.7337	1.49664	2.00831	0
Other place												0.668837	0.470712	0.950354	0.025		0.665148	0.469294	0.94274	0.022
Mode of delivery
Vaginal												1					1
CS delivery												0.265865	0.188738	0.374509	0		0.272433	0.194048	0.38248	0
OR=Odds Ratio; CI: Confidence Interval Model 1 adjusted for Context variables (Urban/rural, ecological zone and administrative regions) Model 2 adjusted for the characteristics found significant (p<0.05) in previous model and socio-economic variables (Mother’s occupation, fathers’ education status, ethnicity, wealth quintile ) Model 3 adjusted for the characteristics found significant (p<0.05)in …
2. Association between mother’s education status and initiation of breastfeeding within one hour after birth. Hierarchical modelling by using logistic regression analysis (NDHS 2001)
		Model-1					Model-2					Model-3					Model-4
Characterisics		OR	95%CI		P-value		OR	95%CI		P-value		OR	95%CI		P-value		OR	95%CI		P-value
Mother's education
No education		1					1					1					1
Primary		1.13849	0.934154	1.38753	0.196		1.02268	0.840776	1.24395	0.821		1.03209	0.84422	1.26177	0.756		1.07194	0.872031	1.31769	0.506
Above secondary		1.52897	1.18725	1.96905	0.001		1.33396	1.04599	1.70123	0.021		1.20937	0.93724	1.56051	0.142		1.30138	0.998044	1.69691	0.052
Residence
Urban		1					1					1					1
Rural		0.643775	0.512898	0.808049	0		0.611338	0.493742	0.756941	0		0.739914	0.58545	0.935131	0.012		0.738429	0.584283	0.933241	0.012
Ecological zone
Mountain		1					1					1					1
Hill		1.2653	1.02086	1.56828	0.032		1.2523	1.01674	1.54244	0.035		1.24169	1.01025	1.52615	0.04		1.25238	1.02262	1.53377	0.03
Terai		0.664632	0.520137	0.849268	0.001		0.77059	0.606997	0.978274	0.033		0.737697	0.582162	0.934786	0.012		0.737304	0.581027	0.935614	0.013
Development region
Eastern		1					1					1					1
Central		0.405266	0.319138	0.514638	0		0.436436	0.347576	0.548013	0		0.427708	0.338625	0.540226	0		0.423802	0.337582	0.532042	0
Western		1.10488	0.788098	1.54899	0.56		1.10522	0.800705	1.52553	0.54		1.13417	0.824314	1.5605	0.436		1.13644	0.826506	1.56259	0.428
Mid-western		4.30319	3.20159	5.78384	0		4.05111	2.83225	5.7945	0		4.38395	3.07435	6.2514	0		4.41694	3.10172	6.28984	0
Far-western		2.1436	1.6675	2.75564	0		2.02136	1.53007	2.67039	0		2.1069	1.61731	2.74468	0		2.14129	1.64113	2.79389	0
Mother's occupation
Not working							1
Agriculture							1.10953	0.874632	1.40752	0.388
Paid Jobs							0.906978	0.643357	1.27862	0.574
Fathers education
No education							1					1
Primary							0.981077	0.807773	1.19156	0.846		0.973179	0.798501	1.18607	0.786
Above secondary							1.18741	1.00748	1.39948	0.041		1.13286	0.949135	1.35215	0.165
Don't Know							1.12262	0.667286	1.88865	0.66		0.997166	0.583747	1.70337	0.992
Ethnic group
Advantaged							1					1					1
Janajati/Newar~m							1.1031	0.855318	1.42267	0.446		1.13142	0.875839	1.46159	0.341		1.12491	0.870113	1.45432	0.366
Dalit							0.863756	0.696364	1.07138	0.181		0.880027	0.707391	1.09479	0.248		0.860383	0.69424	1.06629	0.168
Madheshi and O..							0.454648	0.264634	0.781099	0.005		0.479076	0.278048	0.825448	0.009		0.487031	0.284957	0.832402	0.009
Wealth quintile
Poorest							1										1
Poorer							0.985871	0.786751	1.23539	0.901							0.963085	0.765634	1.21146	0.746
Middle							1.15664	0.899529	1.48724	0.254							1.10723	0.857105	1.43034	0.432
Richer							1.01112	0.778404	1.31341	0.933							0.954151	0.729047	1.24876	0.73
Richest							1.07998	0.823188	1.41689	0.575							1.02754	0.780753	1.35234	0.845
Mother's age
<20 year												1
25-34 years												1.1574	0.837963	1.59861	0.372
35-49 years												1.04388	0.730582	1.49153	0.812
ANC
No ANC												1					1
1-3 visits												0.939046	0.806527	1.09334	0.414		0.95316	0.819708	1.10834	0.53
4 or more												1.33799	1.03134	1.73582	0.029		1.37938	1.06729	1.78274	0.014
Birth order
First												1					1
Second												1.47457	1.19453	1.82026	0		1.53004	1.22705	1.90785	0
Third or more												1.37376	1.10811	1.7031	0.004		1.35351	1.13563	1.61318	0.001
Size at Birth
Small												1
Average												1.12874	0.949242	1.34218	0.169
Larger												1.13929	0.960491	1.35137	0.133
Multiple births												0.875317	0.359223	2.13288	0.767
Place of delivery
Home												1					1
Health facility												1.38193	1.0529	1.81378	0.02		1.38813	1.059	1.81954	0.018
Other place												0.416144	0.224002	0.773101	0.006		0.424877	0.234636	0.769365	0.005
Mode of delivery
Vaginal												1					1
CS delivery												0.400815	0.162833	0.986607	0.047		0.402502	0.164195	0.986678	0.047
OR=Odds Ratio; CI: Confidence Interval Model 1 adjusted for Context variables (Urban/rural, ecological zone and administrative regions) Model 2 adjusted for the characteristics found significant (p<0.05) in previous model and socio-economic variables (Mother’s occupation, fathers’ education status, ethnicity, wealth quintile ) Model 3 adjusted for the characteristics found significant (p<0.05)in …
3. Association between mother’s education status and initiation of breastfeeding within one hour after birth. Hierarchical modelling by using logistic regression analysis (NDHS 2006)
		Model-1					Model-2					Model-3					Model-4
Characterisics		OR	95%CI		P-value		OR	95%CI		P-value		OR	95%CI		P-value		OR	95%CI		P-value
Mother's education
No education		1					1					1					1
Primary		1.39057	1.10478	1.7503	0.005		1.33321	1.04441	1.70187	0.021		1.22441	0.950902	1.5766	0.116		1.24039	0.964474	1.59523	0.093
Above secondary		1.73789	1.40429	2.15072	0		1.71602	1.33906	2.19911	0		1.62252	1.25717	2.09404	0		1.65878	1.29782	2.12013	0
Residence
Urban		1
Rural		0.909907	0.711862	1.16305	0.448
Ecological zone
Mountain		1
Hill		1.06374	0.731622	1.54662	0.745
Terai		1.44391	0.953194	2.18725	0.083
Development region
Eastern		1					1					1					1
Central		1.09973	0.874033	1.38372	0.415		1.09215	0.870582	1.37012	0.443		1.10934	0.886754	1.38781	0.361		1.1213	0.895176	1.40453	0.317
Western		1.16648	0.827537	1.64424	0.377		1.11446	0.795063	1.56215	0.527		1.14351	0.811485	1.6114	0.441		1.13805	0.80857	1.60179	0.456
Mid-western		1.14625	0.842789	1.55899	0.382		1.24136	0.893001	1.72561	0.197		1.22024	0.873047	1.70551	0.242		1.24113	0.898883	1.71367	0.188
Far-western		1.89495	1.04315	3.44232	0.036		2.15865	1.25709	3.70679	0.006		1.99875	1.25117	3.19303	0.004		1.97187	1.25363	3.10161	0.004
Mother's occupation
Not working							1
Agriculture							0.851298	0.646492	1.12099	0.249
Paid Jobs							0.991883	0.63977	1.53779	0.971
Fathers education
No education							1
Primary							0.925392	0.747954	1.14492	0.473
Above secondary							0.975509	0.776294	1.22585	0.83
Don't Know							0.560809	0.143813	2.18692	0.402
Ethnic group
Advantaged							1					1					1
Janajati/Newar~m							1.72501	1.24771	2.38491	0.001		1.70654	1.28239	2.27099	0		1.70713	1.29091	2.25755	0
Dalit							1.20969	0.896509	1.63228	0.211		1.18948	0.880363	1.60714	0.256		1.19821	0.894247	1.60548	0.224
Madheshi and O..							0.995206	0.663702	1.49229	0.981		0.97683	0.675315	1.41297	0.9		0.991167	0.681956	1.44058	0.963
Wealth quintile
Poorest							1					1					1
Poorer							1.48552	1.13615	1.94231	0.004		1.42698	1.09519	1.8593	0.009		1.42254	1.0905	1.85567	0.01
Middle							1.28434	0.977252	1.68793	0.072		1.18796	0.89548	1.57597	0.23		1.18475	0.896752	1.56523	0.231
Richer							1.28648	0.915551	1.8077	0.145		1.19564	0.85135	1.67915	0.3		1.21034	0.864093	1.69532	0.265
Richest							1.33074	0.954667	1.85496	0.091		1.38525	0.982969	1.95216	0.062		1.44904	1.05593	1.98851	0.022
Mother's age
<20 year												1
25-34 years												0.779344	0.547648	1.10906	0.165
35-49 years												0.826484	0.532543	1.28267	0.393
ANC
No ANC												1					1
1-3 visits												1.34543	1.08874	1.66264	0.006		1.35753	1.10152	1.67304	0.004
4 or more												1.36704	1.01058	1.84923	0.043		1.40317	1.04216	1.88923	0.026
Birth order
First												1
Second												1.12224	0.879637	1.43175	0.351
Third or more												1.08925	0.853612	1.38994	0.489
Size at Birth
Small												1					1
Average												0.964619	0.769945	1.20851	0.753		0.965587	0.77269	1.20664	0.757
Larger												1.3364	1.03092	1.7324	0.029		1.33088	1.03324	1.71426	0.027
Multiple births												0.351276	0.115831	1.0653	0.064		0.382524	0.131374	1.1138	0.078
Place of delivery
Home												1
Health facility												1.22452	0.876326	1.71105	0.233
Other place												0.952155	0.520489	1.74182	0.873
Mode of delivery
Vaginal												1					1
CS delivery												0.223002	0.107109	0.46429	0		0.243945	0.122903	0.484196	0
OR=Odds Ratio; CI: Confidence Interval Model 1 adjusted for Context variables (Urban/rural, ecological zone and administrative regions) Model 2 adjusted for the characteristics found significant (p<0.05) in previous model and socio-economic variables (Mother’s occupation, fathers’ education status, ethnicity, wealth quintile ) Model 3 adjusted for the characteristics found significant (p<0.05)in …
4. Association between mother’s education status and initiation of breastfeeding within one hour after birth. Hierarchical modelling by using logistic regression analysis (NDHS 2011)
		Model-1					Model-2					Model-3					Model-4
Characterisics		OR	95%CI		P-value		OR	95%CI		P-value		OR	95%CI		P-value		OR	95%CI		P-value
Mother's education
No education		1					1					1					1
Primary		1.53173	1.2339	1.90145	0		1.34596	1.08586	1.66837	0.007		1.3694	1.08755	1.7243	0.008		1.5198	1.21141	1.90671	0
Above secondary		2.42967	1.98856	2.96863	0		1.83893	1.47711	2.2894	0		1.86632	1.46209	2.3823	0		2.20497	1.76308	2.75762	0
Residence
Urban		1
Rural		0.951391	0.766373	1.18108	0.65
Ecological zone
Mountain		1
Hill		0.858071	0.635093	1.15934	0.317
Terai		0.77772	0.570546	1.06012	0.111
Development region
Eastern		1					1					1					1
Central		0.659513	0.475335	0.915055	0.013		0.687169	0.509016	0.927674	0.014		0.656353	0.469972	0.916649	0.014		0.653954	0.470269	0.909386	0.012
Western		0.982887	0.721811	1.33839	0.912		0.985126	0.730015	1.32939	0.922		0.987012	0.709306	1.37344	0.938		1.00885	0.726806	1.40034	0.958
Mid-western		1.01086	0.741198	1.37864	0.945		1.11322	0.825953	1.50041	0.48		1.02566	0.751001	1.40077	0.873		1.03105	0.747298	1.42253	0.852
Far-western		1.51272	1.09472	2.09033	0.012		1.58126	1.12418	2.22418	0.009		1.43875	1.02002	2.02939	0.038		1.53367	1.09279	2.15241	0.014
Mother's occupation
Not working							1
Agriculture							1.13265	0.924507	1.38765	0.228
Paid Jobs							1.19656	0.789354	1.81384	0.396
Fathers education
No education							1					1
Primary							1.21909	0.960219	1.54775	0.103		1.17396	0.919992	1.49805	0.196
Above secondary							1.2724	0.999988	1.61903	0.05		1.24334	0.967575	1.5977	0.088
Don't Know							1.27158	0.448216	3.60746	0.65		1.12678	0.374816	3.38737	0.831
Ethnic group
Advantaged							1
Janajati/Newar~m							1.08604	0.888492	1.32751	0.419
Dalit							0.935932	0.710923	1.23216	0.636
Madheshi and O..							0.695313	0.455757	1.06079	0.091
Wealth quintile
Poorest							1					1
Poorer							1.09769	0.844323	1.42709	0.485		0.950516	0.724557	1.24694	0.713
Middle							1.20606	0.908111	1.60176	0.195		0.977092	0.716959	1.33161	0.883
Richer							1.45337	1.08008	1.95568	0.014		1.0682	0.776556	1.46938	0.684
Richest							1.47825	1.07529	2.03221	0.016		1.0026	0.719568	1.39695	0.988
Mother's age
<20 year												1
25-34 years												1.04046	0.738167	1.46654	0.82
35-49 years												0.940235	0.617187	1.43237	0.773
ANC
No ANC												1
1-3 visits												1.04919	0.820754	1.34121	0.701
4 or more												1.28852	0.959886	1.72966	0.091
Birth order
First												1					1
Second												1.43736	1.14892	1.79822	0.002		1.42724	1.14713	1.77575	0.002
Third or more												1.37586	1.06236	1.78187	0.016		1.28587	1.01714	1.62562	0.036
Size at birth
Small												1
Average												0.979873	0.766078	1.25333	0.871
Larger												1.04835	0.829258	1.32533	0.692
Multiple births												0.240899	0.0733165	0.791532	0.019		0.257304	0.0815271	0.812068	0.021
Place of delivery
Home												1					1
Health facility												1.92658	1.59634	2.32514	0		2.08669	1.74005	2.50238	0
Other place												0.620509	0.332679	1.15736	0.133		0.622142	0.334582	1.15685	0.133
Mode of delivery
Vaginal												1					1
CS delivery												0.231903	0.152173	0.353406	0		0.239158	0.158641	0.360541	0
OR=Odds Ratio; CI: Confidence Interval Model 1 adjusted for Context variables (Urban/rural, ecological zone and administrative regions) Model 2 adjusted for the characteristics found significant (p<0.05) in previous model and socio-economic variables (Mother’s occupation, fathers’ education status, ethnicity, wealth quintile ) Model 3 adjusted for the characteristics found significant (p<0.05)in …
